# Supplementary material for: Identification and Characterization of Proteins That Are Involved in RTP1S-Dependent Transport of Olfactory Receptors
Source: Int J Mol Sci. 2023 Apr 25;24(9):7829. doi: 10.3390/ijms24097829 (PMC10177996; doi:10.3390/ijms24097829)
Supplement: Supplementary file 1 [file ijms-24-07829-s001.zip]

Archive with 3 entries (3 files):
- Supplemental Figures.pdf
- Supplementary Dataset S1.xlsx
- Supplementary Table S1.pdf
